# Supplementary material for: Ketamine use in a large global sample: Characteristics, patterns of use and emergency medical treatment
Source: J Psychopharmacol. 2024 Oct 17;39(1):8–22. doi: 10.1177/02698811241273850 (PMC11760648; doi:10.1177/02698811241273850)
Supplement: sj-xlsx-1-jop-10.1177_02698811241273850 – Supplemental material for Ketamine use in a large global sample: Characteristics, patterns of use and emergency medical treatment [file sj-xlsx-1-jop-10.1177_02698811241273850.xlsx]

## Sheet: Supplementary table 1
Suplementary table 1. List of variables used in the analysis
Variable	Question	Answer options	Observations
Age	How old are you?	16 - 85	List of numbers from 16 to 85
Gender	What is your gender?	Male	To enhance the statistical strength of subsequent analyses, respondents who identified as non-binary or with different identities were merged into a single category.
		Female
		Non-binary
		Different identity
Sexual orientation *	What is your sexual orientation?	Bisexual	Homosexual participants were disaggregated as “gay” or “lesbian”. To enhance statistical stength, "prefer not to say category" was deleted from the analysis.
		Heterosexual
		Homosexual
		Other
		Prefer not to say
Ethnicity *	Your ethnicity?	White	-
		Black African / Black Caribbean
		Black American
		South East Asian (including Chinese, Vietnamese, Japanese, Thai)
		Asian (Pakistani, Indian, Bangladeshi)
		Hispanic / Latino
		Aboriginal / Maori
		Native American
		Mixed
		Other - (please specify)
Employment status *	Are you currently in paid employment?	Yes (full time)	Response options to this question were consolidated into two categories: "Paid employment" and "Unemployed".
		Yes (part time ie < 35 hours/week)
		No (Looking for work)
		No (retired)
		No (Undertaking home duties)
		No (A non-working student)
		No (Permanently ill or unable to work)
Student status *	Are you currently studying?	Yes (Full time)	Response options to this question were consolidated into two categories: "Yes" and "No".
		Yes (Part-time)
		No
Mental Health *	Have you ever been diagnosed with a mental illness?	Yes	-
		No
Which mental health diagnosis *	Which illnesses have you ever been diagnosed with?	Depression	Participants could provide ≥1 response.
		Anxiety
		Bipolar
		Psychosis
		ADHD
		Other - (please specify)
Ketamine frequency	During the last 12 months, on how many days have you used ketamine?	Blank space	For example: Daily = 365, Twice weekly = 104, Weekly = 52, Monthly = 12.
Ketamine amount	On a day that you use ketamine how much would you say you normally use?	0.1 gm / 0.2 gm / 0.3 gm / 0.4 gm / 0.5 gm / 0.6 gm / 0.7 gm / 0.8 gm / 0.9 gm / 1.0 gm / 1.1 gm / 1.2 gm / 1.3 gm / 1.4 gm / 1.5 gm / 1.6 gm / 1.7 gm / 1.8 gm / 1.9 gm / 2 gm / 2.5 gm / 3 gm / 3.5 gm / 4 gm / 4.5 gm / 5 gm / > 5 gm / don't know	Response options to this question were consolidated into three categories: "≤ 1 gr", ">1 gr" and "Don't know".
Ketamine route	How do you most usually use ketamine?	Oral	-
		Smoke
		Snort
		Inject
		Rectal
		Other
Concurrent ketamine and alcohol use	How often do you drink alcohol when you use ketamine?	Never	-
		Rarely (25% of the time)
		Sometimes (50% of the time)
		Often (75% of the time)
		Always (100% of the time)
Ketamine source	Where did you most commonly purchase ketamine from in the last 12 months? Only include times when you received drugs in your own country.	Friends	-
		Friends of friends
		Dealers that you know
		On the street/festival/club (dealers that you don't know)
		Shopfronts (e.g., adult stores, head shops, coffee shops, smoke shops, cannabis shops)
		Darknet markets (purchased by you directly)
		Darknet markets (purchased by someone else)
		Open website (not darknet markets)
		WhatsApp
		Other social media apps (e.g., Snapchat, Instagram, Tinder etc)
		Another source
Severity of dependence scale	Did you ever think your use of ketamine was out of control?	Never or almost never	The results of each question were summed up to provide a score in the range of 0-15, where a higher score indicates a more severe dependency. A cut-off point of 3 was selected, indicating the presence of severe dependency on ketamine.
		Sometimes
		Often (75% of the time)
		Always or nearly always
	Did the prospect of not using ketamine make you very anxious or worried?	Never or almost never
		Sometimes
		Often (75% of the time)
		Always or nearly always
	Did you worry about your use of ketamine?	Not at all
		A little
		Quite a lot
		A great deal
	Did you wish you could stop using ketamine?	Never or almost never
		Sometimes
		Often (75% of the time)
		Always or nearly always
	How difficult would you find it to stop or go without ketamine?	Not difficult
		Quite difficult
		Very difficult
		Impossible
Would like to use less ketamine	Would you like to use less ketamine over the next 12 months?	Yes	-
		No
Would like help to use less ketamine	Would you like help to use less ketamine over the next 12 months?	Yes	-
		No
Which one would use for help	Which of the following would you be most likely to use to help?	Self-help tool (online or via App)	-
		Counselling via Email
		Counselling via phone
		Counselling via Skype / live video
		Counselling at GP / family doctor
		Counselling or therapy at a specialist drug and alcohol service
		Alternative therapy
Emergency medical treatment	In the last 12 months have you sought emergency medical treatment following the use of ketamine?	Yes
		No
	In the last 12 months how many times have you sought emergency medical treatment following the use of ketamine	Yes	-
		No
	In the last 12 months have you thought you should seek emergency medical treatment following the use of ketamine but did not seek such treatment?	Yes	-
		No
	In the last 12 months how many times did you think you should seek emergency medical treatment following the use of ketamine but did not?	1 - > 20	List of numbers from 1 to > 20
	Why did you not seek emergency medical treatment?	I was taken care of by my friends	-
		I was taken care of by on-site first aid or medical care
		I was alone and not capable of calling for help
		I was worried that the police would get involved
		I knew I would get better without help
		Friends told me not to call for emergency medical treatment
		I had no access to emergency medical treatment / I did not know where to call/go
		I had no insurance
		I could not afford it
		I did not think it was that serious
		Other reason not described above

## Sheet: Supplementary table 2
Supplementary table 2. Drug variables and their new categorisation.
Category	Variable
Cannabinoids	Cannabis / Tobacco with cannabis / Synthetic cannabis
Inhalants	Poppers / intranasal aerosol
Opioids	Opium / Heroine
Psychedelics	LSD / Magic mushrooms
Stimulants	MDMA / Cocaine / Amphetamine / Methamphetamine / Mephedrone / 2cb / Crack
Tobacco	Tobacco / Snus / Shisha
Note: LSD: ysergic acid diethylamide; MDMA: 3,4-methylenedioxymethamphetamine; 2cb: 2,5-dimethoxy-4-bromophenethylamine.
